# Supplementary material for: Benefits of Wasabi Supplements with 6-MSITC (6-Methylsulfinyl Hexyl Isothiocyanate) on Memory Functioning in Healthy Adults Aged 60 Years and Older: Evidence from a Double-Blinded Randomized Controlled Trial
Source: Nutrients. 2023 Oct 30;15(21):4608. doi: 10.3390/nu15214608 (PMC10648564; doi:10.3390/nu15214608)
Supplement: Supplementary file 1 [file nutrients-15-04608-s001.zip]

Archive with 2 entries (2 files):
- Supplementary File S1.pdf
- Table S1. CONSORT 2010 Checklist.pdf
